# Supplementary material for: Electronic Nicotine Delivery System (ENDS) Device Types and Flavors Used by Youth in the PATH Study, 2016–2019
Source: Int J Environ Res Public Health. 2022 Apr 26;19(9):5236. doi: 10.3390/ijerph19095236 (PMC9101111; doi:10.3390/ijerph19095236)
Supplement: Supplementary file 1 [file ijerph-19-05236-s001.zip]

Archive with 1 entries (1 files):
- ijerph-1624652-supplementary.pdf
